# Supplementary material for: Microbial diversity and metabolic function in duodenum, jejunum and ileum of emu (Dromaius novaehollandiae)
Source: Sci Rep. 2023 Mar 18;13:4488. doi: 10.1038/s41598-023-31684-8 (PMC10024708; doi:10.1038/s41598-023-31684-8)
Supplement: Supplementary file 4 — Supplementary Information 4. [file 41598_2023_31684_MOESM4_ESM.xlsx]

## Sheet: Sheet1
EMU-SI-Shared-OTU-table
otu_id	occr_rate	D1	D2	D3	D4	I1	I2	I3	I4	J1	J2	J3	J4	Consensus Lineage
73	1	1794	48	3967	12	1166	753	6643	99	406	196	3147	16	Root;p__Proteobacteria;c__Gammaproteobacteria;o__Enterobacteriales;f__Enterobacteriaceae;g__Escherichia
773	1	169	27	76	8	111	225	7	175	1960	231	1	1	Root;p__Proteobacteria;c__Gammaproteobacteria;o__Chromatiales;f__Sinobacteraceae;g__
132	0.916667	191	805	86	3375	178	1553	561	875	0	2350	135	11215	Root;p__Firmicutes;c__Clostridia;o__Clostridiales;f__Clostridiaceae
305	0.916667	869	444	1596	103	206	511	2140	60	0	319	11025	315	Root;p__Firmicutes;c__Bacilli;o__Lactobacillales
1157	0.916667	107	55	19	46	93	161	3	53	249	95	0	13	Root;p__Actinobacteria;c__Actinobacteria;o__Actinomycetales;f__Propionibacteriaceae;g__Propionibacterium
430	0.833333	322	236	200	87	138	250	0	1456	0	441	11	8180	Root;p__Firmicutes;c__Bacilli;o__Lactobacillales;f__Streptococcaceae;g__Streptococcus
512	0.833333	1924	5	4756	20	441	1536	6	2	0	35	1	0	Root;p__Proteobacteria
748	0.833333	814	8086	1	7768	409	1609	2	9835	0	2106	0	742	Root;p__Firmicutes;c__Bacilli;o__Turicibacterales;f__Turicibacteraceae;g__Turicibacter
1079	0.833333	95	45	6	8	94	89	171	124	0	397	0	13	Root;p__Firmicutes;c__Clostridia;o__Clostridiales;f__Clostridiaceae;g__Clostridium
89	0.75	40	99	0	4	25	134	0	108	203	47	0	13	Root;p__Firmicutes;c__Bacilli;o__Bacillales;f__Staphylococcaceae;g__Staphylococcus
120	0.75	0	22	0	1	16	50	77	19	1	69	0	3	Root;p__Firmicutes;c__Clostridia;o__Clostridiales;f__Clostridiaceae;g__Clostridium
799	0.75	40	3	17	0	2	107	3	17	311	11	0	0	Root;p__Proteobacteria;c__Alphaproteobacteria;o__Rhizobiales;f__Bradyrhizobiaceae;g__Afipia
1312	0.75	0	3	1	2	60	43	236	15	0	147	0	7	Root;p__Firmicutes;c__Clostridia;o__Clostridiales;f__Clostridiaceae;g__Sarcina
246	0.666667	22	0	2	1	9	3	0	7	0	1	0	1	Root;p__Proteobacteria;c__Alphaproteobacteria;o__Rhizobiales;f__Bradyrhizobiaceae;g__Bradyrhizobium
421	0.666667	49	195	0	207	37	224	0	195	0	88	0	47	Root;p__Firmicutes;c__Clostridia;o__Clostridiales
442	0.666667	2	0	3	0	11	33	1	28	33	0	0	2	Root;p__Actinobacteria;c__Actinobacteria;o__Actinomycetales;f__Corynebacteriaceae;g__Corynebacterium
638	0.666667	2	1	4	0	7	0	18	0	1	0	50	2	Root;p__Proteobacteria;c__Gammaproteobacteria;o__Enterobacteriales;f__Enterobacteriaceae;g__Escherichia
675	0.666667	70	0	3	0	7	22	3	10	2944	27	0	0	Root;p__Firmicutes;c__Bacilli;o__Lactobacillales;f__Streptococcaceae;g__Streptococcus
818	0.666667	368	706	0	1029	87	1327	0	1878	0	2304	0	1018	Root;p__Firmicutes;c__Clostridia;o__Clostridiales
1202	0.666667	22	2	0	2	8	35	0	1	1	1	0	0	Root;p__Proteobacteria;c__Betaproteobacteria;o__Hydrogenophilales;f__Hydrogenophilaceae;g__
1313	0.666667	32	2	11	5	18	3	0	23	0	28	0	0	Root;p__Proteobacteria;c__Alphaproteobacteria;o__Rhizobiales;f__Methylobacteriaceae;g__Methylobacterium
1320	0.666667	148	165	0	25	316	373	0	57	74	25	0	0	Root;p__Proteobacteria;c__Gammaproteobacteria;o__Pseudomonadales;f__Pseudomonadaceae;g__Pseudomonas
27	0.583333	70	3	8	0	4	24	0	27	0	0	0	1	Root;p__Proteobacteria;c__Gammaproteobacteria;o__Enterobacteriales;f__Enterobacteriaceae
56	0.583333	1	3	0	9	14	0	9	0	0	1	0	14	Root;p__Firmicutes;c__Clostridia;o__Clostridiales;f__Clostridiaceae;g__Clostridium
151	0.583333	0	799	0	0	57	148	1	2	2	381	0	0	Root;p__Firmicutes;c__Bacilli;o__Lactobacillales;f__Carnobacteriaceae;g__Carnobacterium
173	0.583333	46	1	2	0	0	77	0	12	7	10	0	0	Root;p__Actinobacteria;c__Actinobacteria;o__Actinomycetales;f__Micrococcaceae;g__Micrococcus
216	0.583333	5	5	40	0	5	72	0	2	0	2	0	0	Root;p__Firmicutes;c__Clostridia;o__Clostridiales;f__Clostridiaceae
222	0.583333	25	3	4	1	54	0	0	36	0	117	0	0	Root;p__Firmicutes;c__Bacilli;o__Bacillales;f__Bacillaceae;g__Bacillus
459	0.583333	164	1	418	3	24	348	0	0	0	90	0	0	Root;p__Bacteroidetes;c__Bacteroidia;o__Bacteroidales;f__Bacteroidaceae;g__Bacteroides
702	0.583333	7	0	1	1	7	0	1	0	0	31	0	1	Root;p__Firmicutes;c__Bacilli;o__Bacillales;f__Alicyclobacillaceae;g__Alicyclobacillus
1368	0.583333	15	7	1	0	20	1	0	0	3	8	0	0	Root;p__Actinobacteria;c__Actinobacteria;o__Actinomycetales;f__Intrasporangiaceae;g__
1393	0.583333	1	6	0	5	27	12	0	4	24	0	0	0	Root;p__Actinobacteria;c__Actinobacteria;o__Actinomycetales;f__Corynebacteriaceae;g__Corynebacterium
275	0.5	30	3	1	0	1	1	0	0	0	21	0	0	Root;p__Proteobacteria;c__Alphaproteobacteria;o__Caulobacterales;f__Caulobacteraceae;g__Brevundimonas
314	0.5	6	0	0	0	15	0	3	45	74	31	0	0	Root;p__Firmicutes;c__Clostridia;o__Clostridiales;f__ClostridialesFamilyXI.IncertaeSedis;g__Finegoldia
322	0.5	104	41	0	9	83	169	0	0	43	0	0	0	Root;p__Proteobacteria;c__Gammaproteobacteria;o__Pseudomonadales;f__Pseudomonadaceae;g__Pseudomonas
346	0.5	13	3	0	0	13	10	0	10	0	11	0	0	Root;p__Proteobacteria;c__Betaproteobacteria;o__Burkholderiales;f__Comamonadaceae;g__Diaphorobacter
479	0.5	0	0	0	1	7	0	0	3	1	6	0	1	Root;p__Proteobacteria;c__Gammaproteobacteria;o__Pseudomonadales;f__Moraxellaceae;g__Acinetobacter
669	0.5	1	17	0	0	9	66	0	0	11	62	0	0	Root;p__Proteobacteria;c__Alphaproteobacteria;o__Rhodobacterales;f__Rhodobacteraceae;g__Paracoccus
1027	0.5	5	1	11	0	13	0	0	21	0	1	0	0	Root;p__Proteobacteria;c__Gammaproteobacteria;o__Pseudomonadales;f__Moraxellaceae;g__Acinetobacter
1078	0.5	0	6	0	17	0	0	2	7	0	1	0	13	Root;p__Firmicutes;c__Bacilli;o__Turicibacterales;f__Turicibacteraceae;g__Turicibacter
1295	0.5	0	2	9	3	0	0	1	4	0	76	0	0	Root;p__Firmicutes;c__Clostridia;o__Clostridiales;f__Clostridiaceae;g__Clostridium
1	0.416667	17	1	0	0	0	16	0	2	0	81	0	0	Root;p__Proteobacteria;c__Gammaproteobacteria;o__Pseudomonadales;f__Pseudomonadaceae;g__Pseudomonas
230	0.416667	0	44	0	0	11	15	0	0	3	24	0	0	Root;p__Actinobacteria;c__Actinobacteria;o__Actinomycetales;f__Dermabacteraceae;g__Brachybacterium
294	0.416667	0	3	0	5	0	0	51	36	0	51	0	0	Root;p__Firmicutes;c__Clostridia;o__Clostridiales;f__Clostridiaceae;g__
369	0.416667	0	18	4	0	1	0	0	0	0	14	0	1	Root;p__Firmicutes;c__Bacilli;o__Bacillales;f__Planococcaceae;g__Rummeliibacillus
408	0.416667	0	172	0	0	10	0	0	2	4	335	0	0	Root;p__Actinobacteria;c__Actinobacteria;o__Actinomycetales;f__Micrococcaceae;g__Arthrobacter
540	0.416667	0	100	1	0	17	1	0	0	0	64	0	0	Root;p__Firmicutes;c__Bacilli;o__Bacillales;f__Planococcaceae;g__Planomicrobium
726	0.416667	0	2	0	2	4	1	0	0	39	0	0	0	Root;p__Proteobacteria;c__Alphaproteobacteria;o__Caulobacterales;f__Caulobacteraceae;g__Caulobacter
732	0.416667	0	1	3	0	5	10	0	0	0	10	0	0	Root
774	0.416667	0	0	0	8	0	1	0	3	0	3	0	22	Root;p__Firmicutes;c__Clostridia;o__Clostridiales
923	0.416667	0	181	0	1	15	39	0	0	0	242	0	0	Root;p__Actinobacteria;c__Actinobacteria;o__Actinomycetales;f__Micrococcaceae;g__Arthrobacter
1064	0.416667	0	22	0	1	10	12	0	0	0	86	0	0	Root;p__Actinobacteria;c__Actinobacteria;o__Actinomycetales;f__Dietziaceae;g__Dietzia
1228	0.416667	1	0	0	2	4	24	0	0	0	2	0	0	Root
1357	0.416667	1	11	0	43	0	1	0	0	0	0	0	10	Root;p__Firmicutes;c__Clostridia;o__Clostridiales;f__Clostridiaceae
22	0.333333	0	26	0	0	6	0	0	0	0	102	0	1	Root;p__Firmicutes;c__Bacilli;o__Bacillales;f__Planococcaceae;g__Sporosarcina
26	0.333333	0	4	0	5	0	0	0	1	0	0	0	6	Root;p__Firmicutes;c__Bacilli;o__Bacillales;f__Bacillaceae;g__Bacillus
46	0.333333	0	11	0	0	0	0	6	17	0	223	0	0	Root;p__Firmicutes;c__Clostridia;o__Clostridiales
84	0.333333	0	8	0	2	1	0	0	0	0	9	0	0	Root;p__Firmicutes;c__Clostridia;o__Clostridiales;f__Clostridiaceae;g__Clostridium
110	0.333333	0	1	0	10	0	0	7	0	0	0	0	7	Root;p__Firmicutes;c__Clostridia;o__Clostridiales;f__Clostridiaceae;g__Clostridium
215	0.333333	0	0	7	5	9	0	0	0	0	2	0	0	Root;p__Firmicutes;c__Clostridia;o__Clostridiales;f__Lachnospiraceae
476	0.333333	0	1	3	0	5	0	0	0	0	12	0	0	Root;p__Actinobacteria;c__Actinobacteria;o__Actinomycetales;f__Streptomycetaceae;g__Streptomyces
572	0.333333	0	8	0	9	0	3	0	0	0	0	0	9	Root;p__Firmicutes;c__Clostridia;o__Clostridiales;f__Peptostreptococcaceae;g__Tepidibacter
739	0.333333	3818	1	0	0	111	0	0	0	0	38	0	0	Root;p__Proteobacteria;c__Alphaproteobacteria;o__Sphingomonadales
851	0.333333	0	118	0	0	17	4	0	0	0	91	0	0	Root;p__Firmicutes;c__Bacilli;o__Lactobacillales;f__Aerococcaceae;g__Aerococcus
1115	0.333333	3	0	0	0	13	152	0	0	0	1	0	0	Root;p__Proteobacteria;c__Gammaproteobacteria;o__Alteromonadales;f__Alteromonadaceae;g__Alishewanella
1208	0.333333	10	0	0	0	0	0	0	45	18	2	0	0	Root;p__Proteobacteria;c__Alphaproteobacteria;o__Rhizobiales;f__Methylobacteriaceae;g__Methylobacterium
10	0.25	0	1	0	0	24	0	0	0	0	6	0	0	Root;p__Actinobacteria;c__Actinobacteria;o__Actinomycetales;f__Nocardioidaceae;g__Marmoricola
258	0.25	0	30	0	0	2	0	0	0	0	16	0	0	Root;p__Actinobacteria;c__Actinobacteria;o__Actinomycetales
366	0.25	0	28	0	0	2	0	0	0	0	49	0	0	Root;p__Chloroflexi;c__Thermomicrobia;o__HN1-15;f__;g__
432	0.25	0	48	0	0	28	0	0	0	0	38	0	0	Root;p__Firmicutes;c__Bacilli;o__Lactobacillales;f__Carnobacteriaceae;g__Trichococcus
785	0.25	0	1	0	0	16	0	0	0	0	14	0	0	Root;p__Bacteroidetes;c__Sphingobacteria;o__Sphingobacteriales;f__Sphingobacteriaceae;g__Sphingobacterium
926	0.25	0	11	0	0	3	0	0	0	0	41	0	0	Root;p__Actinobacteria;c__Actinobacteria;o__Actinomycetales;f__Corynebacteriaceae;g__Corynebacterium
1136	0.25	0	2	0	0	0	5	0	0	0	22	0	0	Root;p__Proteobacteria;c__Gammaproteobacteria;o__Enterobacteriales;f__Enterobacteriaceae
1337	0.25	0	30	0	0	7	0	0	0	0	17	0	0	Root;p__Firmicutes;c__Bacilli;o__Bacillales;f__Staphylococcaceae;g__Jeotgalicoccus
